# Supplementary material for: Establishment and Characteristics of the Spermatogonial Stem Cell Line from the Yellow River Carp (Cyprinus carpio haematopterus)
Source: Biology (Basel). 2025 May 12;14(5):536. doi: 10.3390/biology14050536 (PMC12109047; doi:10.3390/biology14050536)
Supplement: Supplementary file 1 [file biology-14-00536-s001.zip]

Archive with 9 entries (7 files):
- Supplementary Materials/
- Supplementary Materials/Figures/
- Supplementary Materials/Figures/Figure S1.png
- Supplementary Materials/Figures/figure S2.png
- Supplementary Materials/Figures/Figure S3.png
- Supplementary Materials/Figures/Figure S4.png
- Supplementary Materials/Figures/Figure S5.png
- Supplementary Materials/Figures/figure S6.png
- Supplementary Materials/Supplementary Tables.xlsx
