# Supplementary material for: Establishment and Characteristics of the Spermatogonial Stem Cell Line from the Yellow River Carp (Cyprinus carpio haematopterus)
Source: Biology (Basel). 2025 May 12;14(5):536. doi: 10.3390/biology14050536 (PMC12109047; doi:10.3390/biology14050536)
Supplement: Supplementary file 1 [file biology-14-00536-s001.zip › Supplementary Materials/Supplementary Tables.xlsx]

## Sheet: Supplementary Table S1
Supplementary Table S1. Specific primers for male and female identification of Yellow River carp
Primer name	Primer sequence（5’→3’）
CYC-male marker-F	CCTTGTTGTTTGTGGTGCTG
CYC-male marker-R	ATTGCAAGCTGGACTGGTTT

## Sheet: Supplementary Table S2
Supplementary Table S2. RT-PCR Primer Sequence
Genes	Primer Sequence（5’→3’）	Accession Number	product size
vasa	F:TGGTGGATGGATTTCAGGGG	XM_042731968.1	120bp
	R:TTCCAACCTTCATCGTTGCCA
nanos1	F:GAATGACTATCTCGGCCTCTCC	XM_042737995.1	137bp
	R:CGATTACGCACGGGCA
nanos3	F:CGTGTTCACCTCGCACTACTT	XM_042717242.1	149bp
	R:CGGAGCTGTAGGTTTTGTCCAC
foxl2a	F:ATGATGGCCACCTACCCAGG	XM_042739105.1	120bp
	R:TTTGTCCGGTCCCTTCTCAG
klf4-2	F:CGGCCAGTTTAAGATGGAAGG	XM_019099885.2	129bp
	R:ACAGGTCCAGCTCTTCTGGAT
β-actin	F:GATGATGAAATTGCCGCACTG	XM_019089433.2	120bp
	R:ACCAACCATGACACCCTGATGT

## Sheet: Supplementary Table S3
Supplementary Table S3. RNA-FISH target gene probe sequences
gene	gene ID	sequences
vasa-a	ENSCCRT00000142012	GGTCTGAATCGAGAGGGCGAATTACTGACGTCATGATTTCATCATCAT
vasa-a	ENSCCRT00000142012	CCTGAATCCATCACCAGCAGTCGTCTTCCATGAGCCTTTCATCATCAT
vasa-a	ENSCCRT00000142012	GCCCAGAGACGATTAACTTCACCACCGTCAATGTGTTTTCATCATCAT
vasa-a	ENSCCRT00000142012	ATATCTGGCTCGAAGCCCATGTCCAGCATTCTGTCTTTTCATCATCAT
vasa-a	ENSCCRT00000142012	CTTTTGAAGGCATGCCCGGAGATCCCACCAGCTTACTTTCATCATCAT
vasa-a	ENSCCRT00000142012	CATTCTTCATCATCTGCAGCAGCTGCTGGGCTTGGGTTTCATCATCAT
vasa-a	ENSCCRT00000142012	TCCACTAATCCAGTTGTGCTCTTCAATCAAAACAAGTGACATTTCATCATCAT
vasa-a	ENSCCRT00000142012	ACTGATCGATACGGTACAACTGTAAGAAAGACCTTCAGGTTTTCATCATCAT
vasa-a	ENSCCRT00000142012	GCCTGTGCGAAAATCACTGAGAGCCTTCTCTCGCTCTTTCATCATCAT
vasa-a	ENSCCRT00000142012	TTTCCACGAGGGTTAAAGCCTGTTGTTCCATGAGCATTTCATCATCAT
vasa-b	ENSCCRT00000178331	ACCTCAAGAGCGCTTGTGGTGTTTAACGAGGATTTTATTAATTTCTCTACTAC
vasa-b	ENSCCRT00000178331	GGTGGCAGTACGTGAAGAAACCGCTAAAGAGGAAAATTTCTCTACTAC
vasa-b	ENSCCRT00000178331	GAGATCCCACCAGCTTTCGCATATCCGGCTCAAAGCTTTCTCTACTAC
vasa-b	ENSCCRT00000178331	ACACTGGCCTAAGCGAAAATCACTTAGAGCCTTTTCTTTTCTCTACTAC
vasa-b	ENSCCRT00000178331	AATGCGATGGACGTATTCATCGATGCTGCTGGGCAGTTTCTCTACTAC
vasa-b	ENSCCRT00000178331	ATGCTTGCGGTGGCTCATCTGTCTTAAAAGATCCCCTTTCTCTACTAC
vasa-b	ENSCCRT00000178331	TATTCCCATTCCTCGTCATCTGCAGCCACTGCTGGGTTTCTCTACTAC
dmrt1-a	ENSCCRG00000032706	AAGAAAATACGGAAGAGTACTGAACATTAGCCGGATCATGCTTTAATACTCTC
dmrt1-a	ENSCCRG00000032706	AATAGTATCTCTTCTAACCCAACTGTCCCACAGCCTACATTTAATACTCTC
dmrt1-a	ENSCCRG00000032706	ACACAACACTGTAGAGATGCTGGAGAAGAGCTCATATACTTTTAATACTCTC
dmrt1-a	ENSCCRG00000032706	TTGCGTCTTGAAGGTCATGGAAAGAAGTTAGCTTATCCATTTAATACTCTC
dmrt1-a	ENSCCRG00000032706	AGGCCAATGACAGCAATACTGAGCTTCAACAAATATATGGCTTTAATACTCTC
dmrt1-a	ENSCCRG00000032706	TTTTATTTGGTTGCCCCATCAACGATGGAGTTGATGGTTTAATACTCTC
dmrt1-a	ENSCCRG00000032706	GCCTGTTCTCAGTGTTGATCATCGAGCTGATGGACATTTAATACTCTC
dmrt1-a	ENSCCRG00000032706	TTGGCCTCATATTTGGCCAACTGATTACCCCAGCTCTTTAATACTCTC
dmrt1-a	ENSCCRG00000032706	TGACGTGAGGAGCAAGTCCATTCACCTGGTATTGCTTTTAATACTCTC
dmrt1-a	ENSCCRG00000032706	TTTTCACCAGGGTGTCTGAACCGGACAGGTTAACCGTTTAATACTCTC
dmrt1-a	ENSCCRG00000032706	GGTCCTTCTGCTTAGAATATGTCAAGCCGGTGGATTTTTAATACTCTC
dmrt1-a	ENSCCRG00000032706	TGAGGTTTGATACAATAGGCTCAAGTTTGGCGCGAGTTTAATACTCTC
dmrt1-a	ENSCCRG00000032706	ATGTGACCAATAAAGTTGGACCTGAAGATAGTGAAAGGGTGTTTAATACTCTC
dmrt1-a	ENSCCRG00000032706	TCACAGATTGGATATGGGCTCCAGGCAGTCTGTATCTTTAATACTCTC
dmrt1-a	ENSCCRG00000032706	TTTTGCAGCATAATAATGGTGCAGTTACGGTGTCGTTTTAATACTCTC
Oct4-a	ENSCCRG00000059812	AGGATCGGACTGCAGACCCTATGAGATCAACAGGGCTTTCTCTACTAC
Oct4-a	ENSCCRG00000059813	GCCCTGTTGATCTCATAGGGTCTGCAGTCCGATCCTTTTCTCTACTAC
Oct4-a	ENSCCRG00000059814	GGGCAGCTGATTCCGTTGAAATGGCCTTTGTTAAAATTTCTCTACTAC
Oct4-a	ENSCCRG00000059815	TTTTAACAAAGGCCATTTCAACGGAATCAGCTGCCCTTTCTCTACTAC
Oct4-a	ENSCCRG00000059816	GCAAAATCACCGCCTTGCAGATCGCTCGTTTTAAAATTTCTCTACTAC
Oct4-a	ENSCCRG00000059817	TTTTAAAACGAGCGATCTGCAAGGCGGTGATTTTGCTTTCTCTACTAC
Oct4-a	ENSCCRG00000059818	CACCGGGGTGAATTATTACACACCCTGGAACCCCTCTTTCTCTACTAC
Oct4-a	ENSCCRG00000059819	GAGGGGTTCCAGGGTGTGTAATAATTCACCCCGGTGTTTCTCTACTAC
Oct4-a	ENSCCRG00000059820	GCGGGAGCCGTAATATGAGACAGTCCAGGCCAAAACTTTCTCTACTAC
Oct4-a	ENSCCRG00000059821	GTTTTGGCCTGGACTGTCTCATATTACGGCTCCCGCTTTCTCTACTAC
Oct4-a	ENSCCRG00000059822	AAAATGTCCTGCATCCTGGACTGGTGGGTCATCTCATTTCTCTACTAC
Oct4-a	ENSCCRG00000059823	TGAGATGACCCACCAGTCCAGGATGCAGGACATTTTTTTCTCTACTAC
Oct4-a	ENSCCRG00000059824	CATTGTGGTTTCAGTTTGGCATCATGGCCCCAGCAGTTTCTCTACTAC
Oct4-a	ENSCCRG00000059825	CTGCTGGGGCCATGATGCCAAACTGAAACCACAATGTTTCTCTACTAC
Oct4-a	ENSCCRG00000059826	CAGTACGGACCTCTCCGTTATAGATGAGGAAAGGGGTTTCTCTACTAC
plzf-a	ENSCCRG00000053566	AAAATACAGACAAGCCAGAGAAGGAGAAGGGGATACAGTTTTTCACATAAT
plzf-a	ENSCCRG00000053567	AAAATCGTCCCAAGTGAATCGATCTGAGATCATCATGGCTTTTCACATAAT
plzf-a	ENSCCRG00000053568	CTCAAACTCGCACACTGTGTGAAAACACTCAAAGCATTTTCACATAAT
plzf-a	ENSCCRG00000053569	ACTGTCCAACATTACCGAAGAGGAGCAAGGCAAACGTTTTCACATAAT
plzf-a	ENSCCRG00000053570	ATAACGCAAAACACAACAATGTGCATTCGCAAACGATTTTCACATAAT
plzf-a	ENSCCRG00000053571	CTTAATTTCTTAAGCACATAAAAGCACACGCCGCTCCTTTTTCACATAAT
plzf-a	ENSCCRG00000053572	TTTCAGACTTGATAAGCGAAGGAGGAGATAACGCGAACTTTTCACATAAT
plzf-a	ENSCCRG00000053573	GGCATCGTGAGCATGTTTTGTAGGAAGCTTACGTTCTTTTCACATAAT
plzf-a	ENSCCRG00000053574	AGTGCTTCCTGCACCGACATCTCCGAGAGATAAACATTTTCACATAAT
plzf-a	ENSCCRG00000053575	ATCCTTATGAAGAGGAGGAATCGTTGTTGAAGTGTGTGTCTTTTCACATAAT
plzf-a	ENSCCRG00000053576	GGCGGGCATAGAAAGCATTGCTTCGTTCTTGTGGTTTTTTCACATAAT
plzf-a	ENSCCRG00000053577	TGCGCCTCCATCGTTCATGTTGACCTCTGTGTCATTTTTTCACATAAT

## Sheet: Supplementary Table S4
Supplementary Table S4. RNA-FISH Hairpin Probe Sequence
probe/hairpin	probe sequence	Usage
B27-28	ATGATGATGTATGATGATGTATGATGATGTTTCAACTTAAC	First round branched hybridization probe for vasa-a
B28-25	GTTAAGTTGTGTTAAGTTGTGTTAAGTTGTTTCCAATAATA	Second round branched hybridization probe for vasa-a and plzf-a
B34-45	GTAGTAGAGTGTAGTAGAGTGTAGTAGAGTTTCCCTTATTT	First round branched hybridization probe for vasa-b
B45-53	AAATAAGGGTAAATAAGGGTAAATAAGGGTTTCTATCCAAA	Second round branched hybridization probe for vasa-b
B30-33	GAGAGTATTTGAGAGTATTTGAGAGTATTTTTCCTTCTATT	First round branched hybridization probe for dmrt1-a
B67-28	ATTATGTGATATTATGTGATATTATGTGATTTCAACTTAAC	First round branched hybridization probe for plzf-a
B33-41	AATAGAAGGTAATAGAAGGTAATAGAAGGTTTCAATCAAAA	Second round branched hybridization probe for dmrt1-a
h27.27	ACATCATCATGGGCCTTTTGGCCCATGATGATGTATGATGATGTTTTTTT	Synthesis of the hairpin for the primary probe of vasa-a
h28.28	ACAACTTAACGGGCCTTTTGGCCCGTTAAGTTGTGTTAAGTTGTTTTTTT	Synthesis of the hairpin for the B27-28 and B67-28 branched probe
h25.25	ACCAATAATAGGGCCTTTTGGCCCTATTATTGGTTATTATTGGTTTTTTT	Synthesis of the hairpin for the B28-25 branched probe
h34.34	ACTCTACTACGGGCCTTTTGGCCCGTAGTAGAGTGTAGTAGAGTTTTTTT	Synthesis of the hairpin for the primary probe of vasa-b
h45.45	ACCCTTATTTGGGCCTTTTGGCCCAAATAAGGGTAAATAAGGGTTTTTTT	Synthesis of the hairpin for the B34-45 branched probe
h67.67	ATCACATAATGGGCCTTTTGGCCCATTATGTGATATTATGTGATTTTTTT	Synthesis of the hairpin for the primary probe of plzf-a
h30.30	AAATACTCTC GGGCCTTTTGGCCCGAGAGTATTTGAGAGTATTTTTTTTT	Synthesis of the hairpin for the primary probe of dmrt1-a
h33.33	ACCTTCTATT GGGCCTTTTGGCCCAATAGAAGGTAATAGAAGGTTTTTTT	Synthesis of the hairpin for the B30-33 branched probe
h41.41	ACAATCAAAAGGGCCTTTTGGCCCTTTTGATTGTTTTTGATTG TTTTTTT	Synthesis of the hairpin for the B33-41 branched probe
h53.53	ACTATCCAAAGGGCCTTTTGGCCCTTTGGATAGTTTTGGATAGTTTTTTT	Synthesis of the hairpin for the B45-53 branched probe
p41-Alexa594	/Alexa 594/-TTTTTTGATTGTTTTTGATTGT	Detection of dmrt1-a fluorescent probes
P25-Alexa488	/Alexa 488/- TTTATTATTGGTTATTATTGGT	Detection of vasa-a and plzf-a fluorescent probes
P53-Alexa532	/Alexa 532/- TTTTTGGATAGTTTTGGATAGT	Detection of vasa-b fluorescent probes
